# Supplementary material for: Interplay between SARS‐CoV‐2‐derived miRNAs, immune system, vitamin D pathway and respiratory system
Source: J Cell Mol Med. 2021 Jun 22;25(16):7825–39. doi: 10.1111/jcmm.16694 (PMC8358877; doi:10.1111/jcmm.16694)
Supplement: Supplementary file 2 — Supplementary Material [file JCMM-25-7825-s003.xlsx]

## Sheet: Sheet1
supplementary Data file 2. RNAhybrid interaction results of miRNA-Target
mirna	target	seed
num3,2	DDX21	14
>seq_4232 22 bp AAACAAUUGUUGAGGUUCAACC	SEPSECS	12
num40.1	HS2ST1	11
14152_70_22_5p	MARK1	11
521_94_22_3p cand1 >seq_3430 22 bp GAAAUACCAGUGGCUUACCGCA	ZNF503	11
>seq_4202 22 bp UUGUGGCAGAUGCUGUCAUAAA	HYOU1	10
11211_105_22_3p	ARL6IP6	10
12500_40_22_5p	ATE1	10
12500_40_22_5p	RAB10	9
12500_40_22_5p	RDX	9
521_94_22_3p cand1 >seq_3430 22 bp GAAAUACCAGUGGCUUACCGCA	FBN2	9
>seq_4202 22 bp UUGUGGCAGAUGCUGUCAUAAA	EDEM3	9
>seq_4264 22 bp CUUAUUACAGAGCAAGGGCUGG	ZC3H7A	9
>seq_4264 22 bp CUUAUUACAGAGCAAGGGCUGG	RAE1	9
>seq_4264 22 bp CUUAUUACAGAGCAAGGGCUGG	RALA	8
>seq_4163 22 bp UCUGCCUAUACAGUUGAACUCG	PTBP2	8
>seq_4084 22 bp AAACUCAAACCCGUCCUUGAUU	ITGB1	8
>seq_3167 22 bp UUGGCUACUAACAAUCUAGUUG	PRRC2B	8
num16.2	GNG5	8
14152_70_22_5p	TMED5	8
num3,2	ALG5	8
num42.2	RAB7A	7
11211_105_22_3p	TBCA	7
5355_59_22_5p	MYCBP2	7
1993_57_22_5p cand1 >seq_3167 22 bp UUGGCUACUAACAAUCUAGUUG	GGCX	7
521_94_22_3p cand1 >seq_3430 22 bp GAAAUACCAGUGGCUUACCGCA	RAB2A	7
>seq_4202 22 bp UUGUGGCAGAUGCUGUCAUAAA	PLAT	7
>5355_59_22_5p cand1 >seq_4420 22 bp GUGCACUUAUCUUAGCCUACUG	MYCBP2	7
>seq_4264 22 bp CUUAUUACAGAGCAAGGGCUGG	STOML2	6
>seq_4264 22 bp CUUAUUACAGAGCAAGGGCUGG	PRKAR2B	6
>seq_4232 22 bp AAACAAUUGUUGAGGUUCAACC	PRKAR2B	6
12500_40_22_5p	MARK2	6
num27.2	TBCA	6
num40.1	SPART	6
num40.1	SBNO1	6
num42.2	RHOA	5
num40.1	CUL2	5
11211_105_22_3p	PLEKHA5	5
10188_32_22_5p	TMED5	5
7721_54_22_3p	RAB7A	5
7630_95_22_3p	SCCPDH	5
>seq_4264 22 bp CUUAUUACAGAGCAAGGGCUGG	ETFA	5
>seq_4264 22 bp CUUAUUACAGAGCAAGGGCUGG	NDFIP2	4
>seq_4264 22 bp CUUAUUACAGAGCAAGGGCUGG	DCAF7	4
>seq_4232 22 bp AAACAAUUGUUGAGGUUCAACC	WASHC4	4
>seq_3430 22 bp GAAAUACCAGUGGCUUACCGCA	EDEM3	4
7721_54_22_3p	ZDHHC5	4
10410_140_22_3p	UBAP2L	4
10410_140_22_3p	RAB1A	4
10410_140_22_3p	RAB14	4
14152_70_22_5p	ADAM9	4
num13.2	MIB1	4
num13,2	HECTD1	4
num13.2	AGPS	4
num13.2	NDFIP2	4
num27.2	BRD4	3
num13.2	GIGYF2	3
12500_40_22_5p	ATP13A3	3
5355_59_22_5p	SNIP1	3
>seq_3430 22 bp GAAAUACCAGUGGCUUACCGCA 521_94_22_3p cand1	SPART	3
>seq_4232 22 bp AAACAAUUGUUGAGGUUCAACC	MIB1	3
521_94_22_3p cand1 >seq_3430 22 bp GAAAUACCAGUGGCUUACCGCA	USP13	2
num13,2	CEP350	2
5355_59_22_5p	FBN1
