# Supplementary material for: Interplay between SARS‐CoV‐2‐derived miRNAs, immune system, vitamin D pathway and respiratory system
Source: J Cell Mol Med. 2021 Jun 22;25(16):7825–39. doi: 10.1111/jcmm.16694 (PMC8358877; doi:10.1111/jcmm.16694)
Supplement: Supplementary file 3 — Supplementary Material [file JCMM-25-7825-s002.xlsx]

## Sheet: bp
		supplementary Data file3. Gene ontology results
BP						MF						CC
ID	Description	Count	GeneRatio	p.adjust		ID	Description	Count	GeneRatio	p.adjust		ID	Description	Count	GeneRatio	p.adjust
GO:0006605	protein targeting	25	25/308	1.56e-05		GO:0019003	GDP binding	10	10/310	5.12e-05		GO:0019866	organelle inner membrane	29	29/319	2.82e-06
GO:0034605	cellular response to heat	14	14/308	1.86e-05		GO:0046527	glucosyltransferase activity	5	5/310	0.00348521		GO:0005743	mitochondrial inner membrane	25	25/319	4.58e-05
GO:0072594	establishment of protein localization to organelle	27	27/308	1.86e-05		GO:0035251	UDP-glucosyltransferase activity	4	4/310	0.00545159		GO:0005788	endoplasmic reticulum lumen	19	19/319	0.000211081
GO:0010256	endomembrane system organization	24	24/308	1.86e-05		GO:0051082	unfolded protein binding	8	8/310	0.0158981		GO:0010494	cytoplasmic stress granule	8	8/319	0.000391149
GO:0006409	tRNA export from nucleus	8	8/308	2.77e-05		GO:0051018	protein kinase A binding	6	6/310	0.0158981		GO:0005793	endoplasmic reticulum-Golgi intermediate compartment	11	11/319	0.000391149
GO:0051031	tRNA transport	8	8/308	2.77e-05		GO:0050839	cell adhesion molecule binding	20	20/310	0.017056		GO:0005813	centrosome	23	23/319	0.000537367
GO:0071431	tRNA-containing ribonucleoprotein complex export from nucleus	8	8/308	2.77e-05		GO:0003924	GTPase activity	13	13/310	0.018122		GO:0098798	mitochondrial protein complex	15	15/319	0.000738136
GO:0006457	protein folding	16	16/308	2.77e-05		GO:0003724	RNA helicase activity	5	5/310	0.0217041		GO:0071782	endoplasmic reticulum tubular network	5	5/319	0.000738136
GO:0007030	Golgi organization	12	12/308	2.77e-05		GO:0045296	cadherin binding	15	15/310	0.0217041		GO:0018995	host	8	8/319	0.000984581
GO:0097064	ncRNA export from nucleus	8	8/308	4.73e-05		GO:0031625	ubiquitin protein ligase binding	14	14/310	0.0233787		GO:0043657	host cell	8	8/319	0.000984581
GO:0006626	protein targeting to mitochondrion	11	11/308	6.12e-05		GO:0017022	myosin binding	6	6/310	0.0343016		GO:0005758	mitochondrial intermembrane space	8	8/319	0.00129867
GO:0009408	response to heat	14	14/308	0.000173325		GO:0044389	ubiquitin-like protein ligase binding	14	14/310	0.0343016		GO:0044215	other organism	8	8/319	0.00129867
GO:1900034	regulation of cellular response to heat	10	10/308	0.000258114		GO:0097493	structural molecule activity conferring elasticity	3	3/310	0.0345061		GO:0044216	other organism cell	8	8/319	0.00129867
GO:0051028	mRNA transport	13	13/308	0.000355557		GO:0004004	ATP-dependent RNA helicase activity	4	4/310	0.036594		GO:0044217	other organism part	8	8/319	0.00129867
GO:0070208	protein heterotrimerization	5	5/308	0.000379479		GO:0140098	catalytic activity, acting on RNA	13	13/310	0.0409628		GO:0031970	organelle envelope lumen	8	8/319	0.00230943
GO:0007005	mitochondrion organization	24	24/308	0.000405238		GO:0051087	chaperone binding	7	7/310	0.0409628		GO:0005635	nuclear envelope	19	19/319	0.00328828
GO:0006406	mRNA export from nucleus	11	11/308	0.000439555		GO:0050660	flavin adenine dinucleotide binding	6	6/310	0.0409628		GO:0030496	midbody	11	11/319	0.00437427
GO:0071427	mRNA-containing ribonucleoprotein complex export from nucleus	11	11/308	0.000439555		GO:0005521	lamin binding	3	3/310	0.0418048		GO:0005811	lipid droplet	7	7/319	0.00437427
GO:0019058	viral life cycle	19	19/308	0.000652821		GO:0008186	RNA-dependent ATPase activity	4	4/310	0.0418048		GO:0033116	endoplasmic reticulum-Golgi intermediate compartment membrane	7	7/319	0.00437427
GO:0044766	multi-organism transport	9	9/308	0.000700728		GO:0017056	structural constituent of nuclear pore	3	3/310	0.0475079		GO:0005795	Golgi stack	9	9/319	0.00600748
GO:1902579	multi-organism localization	9	9/308	0.000700728								GO:0005765	lysosomal membrane	16	16/319	0.00600748
GO:0006611	protein export from nucleus	13	13/308	0.000761006								GO:0098852	lytic vacuole membrane	16	16/319	0.00600748
GO:0071426	ribonucleoprotein complex export from nucleus	11	11/308	0.000761006								GO:0032154	cleavage furrow	6	6/319	0.0064802
GO:0075733	intracellular transport of virus	8	8/308	0.000761115								GO:0035770	ribonucleoprotein granule	11	11/319	0.00697381
GO:0071166	ribonucleoprotein complex localization	11	11/308	0.000761115								GO:0032153	cell division site	6	6/319	0.00697381
GO:0072655	establishment of protein localization to mitochondrion	11	11/308	0.000983507								GO:0032155	cell division site part	6	6/319	0.00697381
GO:0046794	transport of virus	8	8/308	0.000983507								GO:0019898	extrinsic component of membrane	11	11/319	0.00991035
GO:0036503	ERAD pathway	9	9/308	0.000983507								GO:0000178	exosome (RNase complex)	4	4/319	0.00991035
GO:0006405	RNA export from nucleus	11	11/308	0.000983507								GO:0044322	endoplasmic reticulum quality control compartment	4	4/319	0.00991035
GO:0044839	cell cycle G2/M phase transition	16	16/308	0.00115526								GO:1905354	exoribonuclease complex	4	4/319	0.00991035
GO:0070585	protein localization to mitochondrion	11	11/308	0.00115526								GO:0098800	inner mitochondrial membrane protein complex	8	8/319	0.0114185
GO:0050657	nucleic acid transport	13	13/308	0.00115526								GO:0005774	vacuolar membrane	16	16/319	0.0128122
GO:0050658	RNA transport	13	13/308	0.00115526								GO:0010008	endosome membrane	18	18/319	0.0146628
GO:0051168	nuclear export	13	13/308	0.00115526								GO:0090543	Flemming body	4	4/319	0.0155904
GO:0051236	establishment of RNA localization	13	13/308	0.00134571								GO:0030897	HOPS complex	3	3/319	0.0155904
GO:0043488	regulation of mRNA stability	12	12/308	0.00179287								GO:0030176	integral component of endoplasmic reticulum membrane	8	8/319	0.0163934
GO:0010389	regulation of G2/M transition of mitotic cell cycle	13	13/308	0.00180928								GO:0097546	ciliary base	4	4/319	0.0163934
GO:1903010	regulation of bone development	5	5/308	0.00211512								GO:0044438	microbody part	7	7/319	0.0163934
GO:0072321	chaperone-mediated protein transport	4	4/308	0.00220236								GO:0044439	peroxisomal part	7	7/319	0.0163934
GO:0043487	regulation of RNA stability	12	12/308	0.00220236								GO:0005681	spliceosomal complex	9	9/319	0.0192173
GO:0009266	response to temperature stimulus	14	14/308	0.00227244								GO:0031227	intrinsic component of endoplasmic reticulum membrane	8	8/319	0.0199815
GO:0033157	regulation of intracellular protein transport	14	14/308	0.00233303								GO:0042470	melanosome	7	7/319	0.0221131
GO:0015931	nucleobase-containing compound transport	14	14/308	0.00239585								GO:0048770	pigment granule	7	7/319	0.0221131
GO:0097711	ciliary basal body-plasma membrane docking	9	9/308	0.00287839								GO:0005786	signal recognition particle, endoplasmic reticulum targeting	3	3/319	0.0233779
GO:0010457	centriole-centriole cohesion	4	4/308	0.00287839								GO:0099023	tethering complex	5	5/319	0.0237667
GO:0043467	regulation of generation of precursor metabolites and energy	11	11/308	0.00295755								GO:0005778	peroxisomal membrane	5	5/319	0.0287547
GO:0006110	regulation of glycolytic process	8	8/308	0.00313706								GO:0031903	microbody membrane	5	5/319	0.0287547
GO:1902749	regulation of cell cycle G2/M phase transition	13	13/308	0.00349922								GO:0005643	nuclear pore	5	5/319	0.029664
GO:0030811	regulation of nucleotide catabolic process	8	8/308	0.00364314								GO:0036464	cytoplasmic ribonucleoprotein granule	9	9/319	0.029664
GO:0002446	neutrophil mediated immunity	22	22/308	0.00373143								GO:0031965	nuclear membrane	12	12/319	0.029664
GO:0042119	neutrophil activation	22	22/308	0.00373143								GO:0098589	membrane region	13	13/319	0.0314843
GO:0016925	protein sumoylation	8	8/308	0.00373143								GO:0048500	signal recognition particle	3	3/319	0.0329568
GO:0022406	membrane docking	11	11/308	0.00373143								GO:0005801	cis-Golgi network	4	4/319	0.0355238
GO:0061013	regulation of mRNA catabolic process	12	12/308	0.00386896								GO:0005759	mitochondrial matrix	16	16/319	0.0368621
GO:0006403	RNA localization	13	13/308	0.00405252								GO:0000922	spindle pole	8	8/319	0.0368621
GO:0000086	G2/M transition of mitotic cell cycle	14	14/308	0.00405252								GO:0030119	AP-type membrane coat adaptor complex	4	4/319	0.0368621
GO:0031503	protein-containing complex localization	14	14/308	0.00405252								GO:0031312	extrinsic component of organelle membrane	4	4/319	0.0395999
GO:0009100	glycoprotein metabolic process	18	18/308	0.00444531								GO:0005814	centriole	7	7/319	0.0412648
GO:0032201	telomere maintenance via semi-conservative replication	5	5/308	0.00496606								GO:0031519	PcG protein complex	4	4/319	0.0415237
GO:0043470	regulation of carbohydrate catabolic process	8	8/308	0.00555616								GO:0031968	organelle outer membrane	9	9/319	0.0415237
GO:0016197	endosomal transport	12	12/308	0.00578552								GO:0034399	nuclear periphery	7	7/319	0.0425154
GO:0043312	neutrophil degranulation	21	21/308	0.00586083								GO:0019867	outer membrane	9	9/319	0.0425154
GO:0006998	nuclear envelope organization	6	6/308	0.00615972								GO:0005637	nuclear inner membrane	4	4/319	0.0425154
GO:0002283	neutrophil activation involved in immune response	21	21/308	0.00618635								GO:0005777	peroxisome	7	7/319	0.0472324
GO:1903578	regulation of ATP metabolic process	9	9/308	0.00621757								GO:0042579	microbody	7	7/319	0.0472324
GO:0009167	purine ribonucleoside monophosphate metabolic process	16	16/308	0.00659931								GO:0045121	membrane raft	12	12/319	0.0472324
GO:0007249	I-kappaB kinase/NF-kappaB signaling	14	14/308	0.00660018								GO:0098857	membrane microdomain	12	12/319	0.0475142
GO:0009126	purine nucleoside monophosphate metabolic process	16	16/308	0.00664161								GO:0044455	mitochondrial membrane part	9	9/319	0.0475142
GO:0006839	mitochondrial transport	13	13/308	0.00677331								GO:0030131	clathrin adaptor complex	3	3/319	0.0487161
GO:0046034	ATP metabolic process	15	15/308	0.00677331
GO:0090150	establishment of protein localization to membrane	15	15/308	0.00677331
GO:0060964	regulation of gene silencing by miRNA	9	9/308	0.00677331
GO:0070482	response to oxygen levels	18	18/308	0.00677331
GO:0060968	regulation of gene silencing	10	10/308	0.00677331
GO:0051196	regulation of coenzyme metabolic process	8	8/308	0.00713602
GO:2001169	regulation of ATP biosynthetic process	8	8/308	0.00713602
GO:0061951	establishment of protein localization to plasma membrane	6	6/308	0.00722765
GO:0140056	organelle localization by membrane tethering	10	10/308	0.00722765
GO:0060147	regulation of posttranscriptional gene silencing	9	9/308	0.00809286
GO:0060966	regulation of gene silencing by RNA	9	9/308	0.00809286
GO:0032386	regulation of intracellular transport	18	18/308	0.00869376
GO:0009161	ribonucleoside monophosphate metabolic process	16	16/308	0.00869376
GO:0006732	coenzyme metabolic process	17	17/308	0.00872735
GO:0009127	purine nucleoside monophosphate biosynthetic process	11	11/308	0.00872735
GO:0009168	purine ribonucleoside monophosphate biosynthetic process	11	11/308	0.00872735
GO:0072659	protein localization to plasma membrane	13	13/308	0.00969452
GO:0009141	nucleoside triphosphate metabolic process	16	16/308	0.010027
GO:0031023	microtubule organizing center organization	9	9/308	0.0100833
GO:0006754	ATP biosynthetic process	10	10/308	0.0104793
GO:0070206	protein trimerization	6	6/308	0.0120118
GO:0030010	establishment of cell polarity	9	9/308	0.012361
GO:0007020	microtubule nucleation	4	4/308	0.012361
GO:0009205	purine ribonucleoside triphosphate metabolic process	15	15/308	0.0134905
GO:1900542	regulation of purine nucleotide metabolic process	9	9/308	0.0134905
GO:0009123	nucleoside monophosphate metabolic process	16	16/308	0.0135364
GO:0000226	microtubule cytoskeleton organization	19	19/308	0.0144672
GO:0009156	ribonucleoside monophosphate biosynthetic process	11	11/308	0.0148582
GO:0009150	purine ribonucleotide metabolic process	20	20/308	0.0149624
GO:0009206	purine ribonucleoside triphosphate biosynthetic process	10	10/308	0.0149624
GO:0009199	ribonucleoside triphosphate metabolic process	15	15/308	0.0149624
GO:0009145	purine nucleoside triphosphate biosynthetic process	10	10/308	0.0152347
GO:1901990	regulation of mitotic cell cycle phase transition	18	18/308	0.0152347
GO:0006140	regulation of nucleotide metabolic process	9	9/308	0.0152347
GO:0009144	purine nucleoside triphosphate metabolic process	15	15/308	0.0152347
GO:0030433	ubiquitin-dependent ERAD pathway	6	6/308	0.0152347
GO:0034976	response to endoplasmic reticulum stress	13	13/308	0.0152834
GO:0043122	regulation of I-kappaB kinase/NF-kappaB signaling	12	12/308	0.0165696
GO:0006914	autophagy	19	19/308	0.0169976
GO:0061919	process utilizing autophagic mechanism	19	19/308	0.0169976
GO:0009201	ribonucleoside triphosphate biosynthetic process	10	10/308	0.0172243
GO:1900371	regulation of purine nucleotide biosynthetic process	8	8/308	0.0180832
GO:0009124	nucleoside monophosphate biosynthetic process	11	11/308	0.0182614
GO:0006096	glycolytic process	8	8/308	0.0187102
GO:0030808	regulation of nucleotide biosynthetic process	8	8/308	0.0187102
GO:0006757	ATP generation from ADP	8	8/308	0.0196955
GO:0009166	nucleotide catabolic process	10	10/308	0.0205428
GO:0007098	centrosome cycle	8	8/308	0.0205428
GO:0009152	purine ribonucleotide biosynthetic process	13	13/308	0.0211425
GO:0042866	pyruvate biosynthetic process	8	8/308	0.0222859
GO:0051193	regulation of cofactor metabolic process	8	8/308	0.0222859
GO:0010257	NADH dehydrogenase complex assembly	6	6/308	0.0222859
GO:0032981	mitochondrial respiratory chain complex I assembly	6	6/308	0.0222859
GO:0043123	positive regulation of I-kappaB kinase/NF-kappaB signaling	10	10/308	0.0222914
GO:0006517	protein deglycosylation	4	4/308	0.0223779
GO:0048193	Golgi vesicle transport	14	14/308	0.0225816
GO:0071453	cellular response to oxygen levels	12	12/308	0.0231217
GO:1902850	microtubule cytoskeleton organization involved in mitosis	8	8/308	0.023539
GO:0016236	macroautophagy	13	13/308	0.023539
GO:0034383	low-density lipoprotein particle clearance	5	5/308	0.023539
GO:0071806	protein transmembrane transport	5	5/308	0.023539
GO:1903573	negative regulation of response to endoplasmic reticulum stress	5	5/308	0.023539
GO:0009142	nucleoside triphosphate biosynthetic process	10	10/308	0.023539
GO:1901292	nucleoside phosphate catabolic process	10	10/308	0.023539
GO:0046785	microtubule polymerization	6	6/308	0.0238948
GO:0051260	protein homooligomerization	15	15/308	0.0240438
GO:0090151	establishment of protein localization to mitochondrial membrane	3	3/308	0.0240438
GO:0090161	Golgi ribbon formation	3	3/308	0.0240438
GO:1904668	positive regulation of ubiquitin protein ligase activity	3	3/308	0.0240438
GO:0006997	nucleus organization	8	8/308	0.0240438
GO:1903311	regulation of mRNA metabolic process	13	13/308	0.0240438
GO:0010498	proteasomal protein catabolic process	16	16/308	0.0240438
GO:0019083	viral transcription	10	10/308	0.0240438
GO:1990778	protein localization to cell periphery	13	13/308	0.024478
GO:0034404	nucleobase-containing small molecule biosynthetic process	11	11/308	0.0260285
GO:0003014	renal system process	8	8/308	0.0260355
GO:0009260	ribonucleotide biosynthetic process	13	13/308	0.0263974
GO:0009108	coenzyme biosynthetic process	12	12/308	0.0263974
GO:0046031	ADP metabolic process	8	8/308	0.0267651
GO:0006164	purine nucleotide biosynthetic process	13	13/308	0.0267651
GO:1901987	regulation of cell cycle phase transition	18	18/308	0.0267946
GO:0045454	cell redox homeostasis	6	6/308	0.0268017
GO:0033260	nuclear DNA replication	5	5/308	0.0276659
GO:0007052	mitotic spindle organization	7	7/308	0.0278461
GO:0001666	response to hypoxia	15	15/308	0.0278461
GO:0042176	regulation of protein catabolic process	15	15/308	0.0278461
GO:0098876	vesicle-mediated transport to the plasma membrane	6	6/308	0.0279721
GO:0009896	positive regulation of catabolic process	16	16/308	0.0282502
GO:0046390	ribose phosphate biosynthetic process	13	13/308	0.0286779
GO:1902115	regulation of organelle assembly	10	10/308	0.0299796
GO:1902117	positive regulation of organelle assembly	6	6/308	0.0315828
GO:0006270	DNA replication initiation	4	4/308	0.0347499
GO:0072522	purine-containing compound biosynthetic process	13	13/308	0.0347499
GO:0051291	protein heterooligomerization	8	8/308	0.0348196
GO:0070972	protein localization to endoplasmic reticulum	8	8/308	0.0348196
GO:0046822	regulation of nucleocytoplasmic transport	7	7/308	0.035031
GO:0036293	response to decreased oxygen levels	15	15/308	0.035031
GO:0060627	regulation of vesicle-mediated transport	18	18/308	0.035031
GO:0006165	nucleoside diphosphate phosphorylation	8	8/308	0.0355521
GO:0046434	organophosphate catabolic process	11	11/308	0.0355521
GO:0019080	viral gene expression	10	10/308	0.0355521
GO:0007099	centriole replication	4	4/308	0.0372234
GO:0097006	regulation of plasma lipoprotein particle levels	7	7/308	0.0376636
GO:0046939	nucleotide phosphorylation	8	8/308	0.0382152
GO:0046931	pore complex assembly	3	3/308	0.0384366
GO:0007034	vacuolar transport	7	7/308	0.0391453
GO:0061462	protein localization to lysosome	4	4/308	0.0407795
GO:0009135	purine nucleoside diphosphate metabolic process	8	8/308	0.0408511
GO:0009179	purine ribonucleoside diphosphate metabolic process	8	8/308	0.0408511
GO:0006402	mRNA catabolic process	14	14/308	0.042741
GO:0018205	peptidyl-lysine modification	15	15/308	0.0430682
GO:0006913	nucleocytoplasmic transport	13	13/308	0.0430682
GO:0009185	ribonucleoside diphosphate metabolic process	8	8/308	0.0438601
GO:0043928	exonucleolytic nuclear-transcribed mRNA catabolic process involved in deadenylation-dependent decay	4	4/308	0.0440325
GO:0071786	endoplasmic reticulum tubular network organization	3	3/308	0.0441699
GO:0051169	nuclear transport	13	13/308	0.0454249
GO:0000082	G1/S transition of mitotic cell cycle	12	12/308	0.0454249
GO:0072593	reactive oxygen species metabolic process	12	12/308	0.0454249
GO:0000291	nuclear-transcribed mRNA catabolic process, exonucleolytic	4	4/308	0.0479273
GO:0070507	regulation of microtubule cytoskeleton organization	9	9/308	0.0496849
